# Supplementary material for: ML218 HCl Is More Efficient Than Capsaicin in Inhibiting Bacterial Antigen-Induced Cal 27 Oral Cancer Cell Proliferation
Source: Int J Mol Sci. 2021 Nov 22;22(22):12559. doi: 10.3390/ijms222212559 (PMC8625738; doi:10.3390/ijms222212559)
Supplement: Supplementary file 1 [file ijms-22-12559-s001.zip]

Archive with 1 entries (1 files):
- ijms-1462323-supplementary.pdf
